# Supplementary material for: Targeting IRE1α improves insulin sensitivity and thermogenesis and suppresses metabolically active adipose tissue macrophages in male obese mice
Source: eLife. 2025 Apr 17;13:RP100581. doi: 10.7554/eLife.100581 (PMC12005715; doi:10.7554/eLife.100581)
Supplement: Figure 1—source data 1. [file elife-100581-fig1-data1.zip]

Archive with 11 entries (10 files):
- Figure 1-source data 1/
- Figure 1-source data 1/.DS_Store
- __MACOSX/Figure 1-source data 1/._.DS_Store
- Figure 1-source data 1/GAPDH western blot.jpg
- __MACOSX/Figure 1-source data 1/._GAPDH western blot.jpg
- Figure 1-source data 1/tAKT for western blot.jpg
- __MACOSX/Figure 1-source data 1/._tAKT for western blot.jpg
- Figure 1-source data 1/Xbp1 splicing gel.jpg
- __MACOSX/Figure 1-source data 1/._Xbp1 splicing gel.jpg
- Figure 1-source data 1/pAKT for wester blot.jpg
- __MACOSX/Figure 1-source data 1/._pAKT for wester blot.jpg
