# Supplementary material for: Targeting IRE1α improves insulin sensitivity and thermogenesis and suppresses metabolically active adipose tissue macrophages in male obese mice
Source: eLife. 2025 Apr 17;13:RP100581. doi: 10.7554/eLife.100581 (PMC12005715; doi:10.7554/eLife.100581)
Supplement: Figure 1—source data 2. [file elife-100581-fig1-data2.zip]

Archive with 9 entries (8 files):
- Figure 1-source data 2/
- Figure 1-source data 2/GAPDH of western blot.jpg
- __MACOSX/Figure 1-source data 2/._GAPDH of western blot.jpg
- Figure 1-source data 2/pAKT expression of wester blot.jpg
- __MACOSX/Figure 1-source data 2/._pAKT expression of wester blot.jpg
- Figure 1-source data 2/xbp1 splicing in eWAT tissue.jpg
- __MACOSX/Figure 1-source data 2/._xbp1 splicing in eWAT tissue.jpg
- Figure 1-source data 2/tAKT expression of western blot.png
- __MACOSX/Figure 1-source data 2/._tAKT expression of western blot.png
