# Supplementary material for: Targeting IRE1α improves insulin sensitivity and thermogenesis and suppresses metabolically active adipose tissue macrophages in male obese mice
Source: eLife. 2025 Apr 17;13:RP100581. doi: 10.7554/eLife.100581 (PMC12005715; doi:10.7554/eLife.100581)
Supplement: Figure 1—figure supplement 1—source data 2. [file elife-100581-fig1-figsupp1-data2.zip]

Archive with 7 entries (6 files):
- Figure 1-figure supplement 1-source data 2/
- Figure 1-figure supplement 1-source data 2/.DS_Store
- __MACOSX/Figure 1-figure supplement 1-source data 2/._.DS_Store
- Figure 1-figure supplement 1-source data 2/Xbp1 splicing in iWAT.jpg
- __MACOSX/Figure 1-figure supplement 1-source data 2/._Xbp1 splicing in iWAT.jpg
- Figure 1-figure supplement 1-source data 2/Xbp1 splicing gel .png
- __MACOSX/Figure 1-figure supplement 1-source data 2/._Xbp1 splicing gel .png
