# Supplementary material for: Targeting IRE1α improves insulin sensitivity and thermogenesis and suppresses metabolically active adipose tissue macrophages in male obese mice
Source: eLife. 2025 Apr 17;13:RP100581. doi: 10.7554/eLife.100581 (PMC12005715; doi:10.7554/eLife.100581)
Supplement: Figure 5—figure supplement 1—source data 2. [file elife-100581-fig5-figsupp1-data2.zip]

Archive with 7 entries (6 files):
- Figure 4-figure supplement 4-source data 2/
- Figure 4-figure supplement 4-source data 2/.DS_Store
- __MACOSX/Figure 4-figure supplement 4-source data 2/._.DS_Store
- Figure 4-figure supplement 4-source data 2/Xbp1 splicing in eWAT SVF.jpg
- __MACOSX/Figure 4-figure supplement 4-source data 2/._Xbp1 splicing in eWAT SVF.jpg
- Figure 4-figure supplement 4-source data 2/GAPDH in eWAT SVF.jpg
- __MACOSX/Figure 4-figure supplement 4-source data 2/._GAPDH in eWAT SVF.jpg
